# Supplementary material for: Normal Cortical Myelination in Galectin-4-Deficient Mice
Source: Cells. 2022 Nov 3;11(21):3485. doi: 10.3390/cells11213485 (PMC9658391; doi:10.3390/cells11213485)
Supplement: Supplementary file 1 [file cells-11-03485-s001.zip]

Archive with 1 entries (1 files):
- cells-1939428-supplementary.pdf
